# Supplementary material for: Efficient Degradation of Tetracycline by Peroxymonosulfate Activated with Ni-Co Bimetallic Oxide Derived from Bimetallic Oxalate
Source: Toxics. 2024 Nov 14;12(11):816. doi: 10.3390/toxics12110816 (PMC11598248; doi:10.3390/toxics12110816)
Supplement: Supplementary file 1 [file toxics-12-00816-s001.zip]

Archive with 1 entries (1 files):
- toxics-3270236-supplementary.pdf
